# Supplementary material for: Correlation Analyses of Clinical Manifestations and Variant Effects in KCNB1-Related Neurodevelopmental Disorder
Source: Front Pediatr. 2022 Jan 5;9:755344. doi: 10.3389/fped.2021.755344 (PMC8767024; doi:10.3389/fped.2021.755344)
Supplement: Supplementary file 1 [file Table_1.XLSX]

## Sheet: Sheet1
Table S3. Characteristics and functional data of 61 individuals with KCNB1 related neurodevelopmental disorder in this study and published article.
c.DNA changes	Amino acid changes	Citation	Patient number	Sex		Epilepsy						DD			Behavior	Neurologic Examination Findings	EEG findings	Functional alterations
					Age	Epilepsy	Fever related	Seizure types	Control or not	Seizure Onset Age	Seizure Offset Age	Level	Motor	Language				Potassium conductance of homomeric channels (compared with the wild-type)						Potassium conductance of heteromeric channels				Protein expression		Variant effects		Citation
																		Ipeak	V50 of channel activation	kof channel activation	V50 of channel inactivation	kof channel inactivation	V50 of channel activation	Rescued Ipeak	kof channel activation	V50 of channel inactivation	kof channel inactivation	Total protein level	Cell-surface expression	LoF	DN effect
c.571delC	p.A192Pfs*1	This study	1	F	7.5y	Y	N	S	Y	5m	10m	/	Normal	Normal	N	N	Hypsarrhythmia	Nearly 0	/	/	/	/	Similar to wild-type	75%-100%	Similar to wild-type	Similar to wild-type	Similar to wild-type	Increased	Barely no	Complete	N	This study
c.595A>T	p.I199F	12	/	UN	NA	Y	NA	NA	Y	NA	NA	NA	NA	NA	Y	NA	Centrotemporal spikes	Similar to wild-type	Depolarizing shift	Similar to wild-type	Depolarizing shift	Larger	Similar to wild-type	50%-75%	Similar to wild-type	Similar to wild-type	Similar to wild-type	Similar to wild-type	Similar to wild-type	Partial	N	12
c.605C>T	p.S202F	10	26	M	7y	Y	Y	Complex partial seizures	NA	24m	NA	NA	Walk	Short phrases	Y, ADHD, ASD	Hypotonia	Multifocal epileptiform discharges, generalized bursts of spike and waves during sleep not consistent with ESES, and 2 generalized seizures at awakening	50%-75%	Depolarizing shift	Similar to wild-type	Depolarizing shift	Larger	Similar to wild-type	50%-75%	Larger	Depolarizing shift	Larger	NA	NA	Partial	Y	11
c.629C>A	p.T210K	10	25	M	7y	Y	N	MS, GTCS, focal dyscognitive with motor signs, AS	NA	4m	NA	NA	Walk	Short phrases	Y, Hyperactivity and ﻿inattention	NA	Right central sharps with a broad field, increase in sleep, and bilateral central spike	Nearly 0	/	/	/	/	Similar to wild-type	>100%	Similar to wild-type	Hyperpolarizing shift	Similar to wild-type	Similar to wild-type	Reduced	Complete	Y	11
c.629C>T	p.T210M	10	23	F	4y	N	/	/	/	/	/	NA	NA	NA	NA	NA	NA	<25%	/	/	/	/	Similar to wild-type	>100%	Similar to wild-type	Similar to wild-type	Similar to wild-type	Similar to wild-type	Reduced	Complete	N	11
c.629C>T	p.T210M	21	5	F	8y	Y	N	TCS, atypical Ab	N	12m	/	Severe	Walk	Nonverbal	Y, Stereotypic hand movements, hyperlaxity	Hypotonia	Bilateral spike-and-waves;﻿Slow background; ﻿frontocentral discharges
c.629C>T	p.T210M	8	2	M	15y	Y	N	Atypical ab, TS	N	60m	/	Severe	Walk	Few words	Y, Irritability, hyperactivity, aggression	Hypotonia	Multifocal discharges
c.629C>T	p.T210M	11	4	M	NA	Y	NA	Atypical ab, MS, GTCS	NA	7m	NA	Moderate	NA	NA	NA	NA	NA
c.629C>T	p.T210M	This study	2	M	4.6y	N	Y	Febrile seizures	/	7m	/	Severe	Walk at 17m	Words	N	N	Rolandic discharges
c.629C>T	p.T210M	This study	3	F	14.2y	Y	Y	Febrile seizures between 2y and 6 y, clusters eyelid MS from 9y, occasional GTCS at 13y	N	12m	/	Moderate-severe	Walk at 12m	Short sentences	Y, Hyperactivity, stereotypies, irritability	Ataxic gait	Multifocal, generalized discharges, photosensitive
c.632T>C	p.L211P	10	23	F	7y	Y	N	FS, GTCS, and focal epilepsy	NA	11m	NA	Moderate	NA	NA	N	Hypotonia	Paroxy smal activity with centroparital spikes and polyspikes, generalized and accentuated	Nearly 0	/	/	/	/	/	/	/	/	/	/	Similar to wild-type	Complete	NA	19
c. 814C>T	p.P272S	This study	4	M	11.4y	Y	Y	GTCS, atypical Ab, FS	Y	20m	/	Severe	Walk at 24m	Short sentences	Y,Irritability, aggression	Ataxic gait, hypotonia	Slow background, multifocal discharges, CSWS	25%-50%	Depolarizing shift	Similar to wild-type	Depolarizing shift	Larger	Depolarizing shift	75%-100%	Similar to wild-type	Depolarizing shift	Similar to wild-type	Increased	Similar to wild-type	Partial	Y	This study
c.818dupA	p.Y274fsX36	11	6	UN	NA	Y	NA	S	NA	NA	NA	NA	NA	NA	NA	NA	NA	Nearly 0	/	/	/	/	Similar to wild-type	75%-100%	Similar to wild-type	Similar to wild-type	Similar to wild-type	NA	Barely no	Complete	N	11
c.916C>T	p.R306C	8;9	6;12	F	9y	Y	N	Focal autonomic with impaired awareness, focal motor with left dystonia during night	N	48m	/	Moderate	Walk	Sentences	Y,Short attention, hyperactivity	Orofacial and gestural apraxia	Multifocal spikes, photosensitivity	<25%/Nearly 0	Hyperpolarizing shift /NA	Larger/NA	NA /Similar to wild-type	NA/Larger	NA/Similar to wild-type	NA/25%-50%	NA/Similar to wild-type	NA/Similar to wild-type	NA/Larger	/	NA/Similar to wild-type	Partial/Complete	NA/Y	11;13
c.916C>T	p.R306C	8	5	F	3y	Y	Y	One generalized tonic-clonic febrile at 20m, focal nonmotor during sleep	N	27m	/	Moderate	Walk	Words	Y,Hyperactivity	Ataxia	Multifocal spikes and polyspikes during sleep, predominant in anterior region
c.916C>T	p.R306C	11	8	F	NA	Y	NA	Atypical ab, MS, GTC	NA	12y	NA	Moderate	NA	NA	Y, ASD	NA	NA
c.916C>T	p.R306C	11	9	F	NA	Y	NA	Ab	NA	6m	NA	Mild	NA	NA	NA	NA	NA
c.916C>T	p.R306C	11	11	F	NA	Y	NA	Ab, AS, FS, MS, TS, TCS	NA	12m	NA	NA	NA	NA	NA	NA	NA
c.916C>T	p.R306C	21	3	F	22y	Y	N	MS, eyelid myoclonia and self-induced Ab-eyelid myoclonia, sleep-related GTCS	Y	6m	16Y	Moderate	Walk	NA	N	Hypotonia, enuresis	Generalized spike-and-waves/myoclonic jerks Current; ﻿Normal background; generalized spike-and-waves and polyspike-wave discharges; eyelid myoclonia; generalized photosensitivity
c.916C>T	p.R306C	10	21	M	9y	Y	Y	Ab, AS	NA	12m	NA	Severe	NA	NA	Y,﻿ADHD (severe hyperactivity) and aggressive outburst	Hypotonia, ataxia,﻿ and extrapyramidal movement disorders	ESES pattern, multifocal spikes, and diffuse polyspikes
c.916C>T	p.R306C	13	2	M	7y	Y	N	S, TCS, MS, FS	NA	12m	NA	Severe	Walk	Words	Y,ASD	NA	Generalized discharges of high-amplitude spikes, waves,
c.934C>T	p.R312C	8;9	7;16	M	25y	Y	N	Unknown onset TCS	N	25y	NA	Moderate	Walk	Words	Y, aggression during infancy, increased sensitivity to sound, anxiety (risperidone, aripiprazole)	Apraxia	Mild diffuse slow background activity	<25%	/	/	/	/	Similar to wild-type	>100%	Similar to wild-type	Similar to wild-type	Similar to wild-type	/	Reduced	Complete	N	11
c.934C>T	p.R312C	11	13	M	3y	N	/	/	/	/	/	NA	NA	NA	NA	NA	NA
c.934C>T	p.R312C	11	14	M	6y	N	/	/	/	/	/	NA	NA	NA	NA	NA	NA
c.935G>A	p.R312H	10	19	M	9y	Y	N	IS, MS, atypical ab,TS	NA	10m	NA	Severe	Walk	N	Y, ASD	Ataxia and spasticity	CSWS pattern, bilateral slowwaves, and multiregional	25%-50%/25%-50%	Depolarizing shift /Depolarizing shift	Larger/Larger	NA /Depolarizing shift	NA/Lager	Depolarizing shift/Similar to wild-type	50%-75%/50%-75%	Larger/Similar to wild-type	NA/Similar to wild-type	NA/Similar to wild-type	/	Reduced	Partial/Partial	Y/N	11;19
c.935G>A	p.R312H	10;20	18;ID‐KIEL20	M	11y	Y	N	FS	NA	14m	NA	Severe	Cannot walk	Nonverbal	Y, ASD	Ataxia and spasticity	CSWS pattern and generalized discharges of diphasic spikes and slow waves
c.935G>A	p.R312H	8;9	8;20	M	34y	Y	N	GTCS,MS,TCS,TS	N	18m	NA	Severe	Walk	Nonverbal	Y, ASD	Hypotonia during infancy, hyperlaxity	Multifocal spikes
c.935G>A	p.R312H	8;9	9;21	M	13y	Y	N	FS	Y	60m	11y	Severe	Walk	Nonverbal	Y,Hyperactivity, aggression (risperidone, aripiprazole)	Hypotonia	Multifocal spikes and spike-and-waves
c.935G>A	p.R312H	8	10	F	6y	Y	N	FS	N	36m	NA	Mild	Walk	Short sentences	Y,ADHD, mild autistic behavior improving with age	Motor dyspraxia, previously dystonic posturing of the left hand	Frontocentrotemporal and left centrotemporal activity (3y), unilateral electrical status epilepticus (4y), centrotemporal focal activity (5y)
c.935G>A	p.R312H	8	11	F	3y	Y	N	Generalized onset motor with drops attacks (atonic ?), unknown onset with behavioral arrest and automatisms	N	26m	NA	Severe	Walk	Nonverbal	N	Hypotonia, ataxia	Multifocal spikes and spike-and-waves
c.935G>A	p.R312H	8	12	M	19y	Y	N	TCS, Atypical abs	Y	60m	17y	Severe	Walk	Nonverbal	Y,Autistic features, stereotypies, severe episodes of agitation and hyperactivity (risperidone, aripiprazole)	Ataxia, peripheral spasticity	Disorganization of the BG activity (2y), Multifocal spikes (9y), bioccipital spikes (14y)
c.935G>A	p.R312H	24	/	F	20m	Y	N	S	Y	14m	15m	NA	N	Nonverbal	N	Visual inattention and mild horizontal nystagmus;﻿hypotonia	Generalized spike and polyspike wave discharges
c. 940T>C	p.S314P	This study	5	M	3.8y	Y	Y	GTCS	Y	6m	12m	Moderate-severe	Walk	Nonverbal	Y,Irritability, aggression	Ataxic gait	Diffuse and multifocal discharges	Nearly 0	/	/	/	/	Similar to wild-type	50%-75%	Similar to wild-type	Similar to wild-type	Similar to wild-type	Increased	Reduced	Complete	N	This study
c. 954G>T	p.Q318H	This study	6	M	6.3y	Y	N	FS, GTCS	Y	30m	65m	Severe	Walk	Several words	Y,Irritability, hyperactivity	Ataxic gait	Slow background, multifocal discharges, CSWS	25%-50%	Depolarizing shift	Similar to wild-type	Depolarizing shift	Larger	Similar to wild-type	50%-75%	Similar to wild-type	Similar to wild-type	Similar to wild-type	Increased	Reduced	Partial	N	This study
c.973C>T	p.R325W	11	17	M	NA	NA	NA	NA	NA	NA	NA	NA	NA	NA	NA	NA	NA	50%-75%	Hyperpolarizing shift	Similar to wild-type	Hyperpolarizing shift	Smaller	Hyperpolarizing shift	75%-100%	Similar to wild-type	Hyperpolarizing shift	Similar to wild-type	/	Similar to wild-type	Partial	Y	11
c.990G>C	p.E330D	20	152	F	3.6y	Y	N	GTCS, TS, FS	N	18m	NA	NA	NA	NA	NA	NA	Multifocal discharges	Nearly 0/<25%	//Depolarizing shift	//Larger	//Depolarizing shift	//Larger	Depolarizing shift /Depolarizing shift	50%-75% /75-100%	Similar to wild-type /Similar to wild-type	Depolarizing shift /Similar to wild-type	Similar to wild-type /Similar to wild-type	//Increased	Reduced /Similar to wild-type	Complete/Partial	Y/Y	11;This study
c.990G>C	p.E330D	11	18	F	5y	Y	N	One tonic seizure	NA	60m	/	NA	NA	NA	NA	NA	NA
c. 990G>T	p.E330D	This study	7	M	2.4y	Y	Y	GTCS	Y	8m	11m	Severe	Cannot walk	Single words	N	Hypotonia	Multifocal discharges
c.1041C>A	p.S347R	7	ID-9	F	9y	Y	N	TCS; TS, AS, FS, and focal with secondary generalization	NA	24m	/	Severe	NA	NA	NA	Hypotonia	Mild, diffuse slowing and abundant bihemispheric, multifocal epileptiform discharges	Nearly 0	/	/	/	/	Depolarizing shift	50%-75%	Similar to wild-type	/	/	Similar to wild-type	Similar to wild-type	Complete	Y	7
c.1041C>G	p.S347R	8;9	26; 17	F	10Y	Y	N	AS, MS, TCS, Atypical ab	Y	18m	34m	Moderate	Walk	Short sentences	Y,ASD, hyperactivity, aggression after 7y (risperidone and cyamemazine)	Hypotonia, rigidity with digitigrade walk	Burst of diffuse spikes during sleep predominant in frontal region (19m)															7
c.1108T>C	p.W370R	11	20	M	NA	N	Y	Complex febrile, focal	/	9m	NA	Moderate	NA	NA	Y,ASD	NA	NA	Nearly 0	/	/	/	/	Similar to wild-type	<25%	Similar to wild-type	Similar to wild-type	Similar to wild-type	/	Reduced	Complete	Y	11
c.1141G>A	p.T374I	7	Coriell ND27062	F	5Y	Y	N	TCS, AS, focal dyscognitive atypical Ab,﻿IS	NA	6m	NA	NA	NA	NA	NA	Spasticity	NA	Nearly 0	/	/	/	/	Depolarizing shift	25%-50%	Similar to wild-type	/	/	Similar to wild-type	Similar to wild-type	Complete	Y	7
c.1141G>A	p.T374I	10	14	F	11y	Y	N	IS that progressed to LGS; currently, TS , absence	NA	13m	NA	Severe	Cannot walk	Nonverbal	Y,ASD	Choreic movements, truncal hypotonia, and spasticity	At 5 y, bilateral CSWS with spike and wave complexes with shifting asymmetries; at 10 y, nearly continuous epileptiform activity characterized by independent left, right, or bilateral spike and wave activity															7
c.1130C>T	p.T377I	This study	8	M	3.0y	Y	N	IS, S MS, AS, GTCS	N	6m	/	Profound	Cannot sit	Nonverbal	Y,Stereotypic hand movements	Hypotonia	Slow background, multifocal, generalized discharges, hypsarrhythmia	Nearly 0	/	/	/	/	Depolarizing shift	75%-100%	Larger	Similar to wild-type	Similar to wild-type	Increased	Reduced	Complete	Y	This study
c.1133T>C	p.V378A	26	/	F	4y	Y	N	MS followed by a tonic component,GTCS and IS	N	13m	NA	Severe	Cannot walk	Nonverbal	NA	Hypotonia	Lack of aposterior-dominant rhythm, generalized slowing, generalized spikes, polyspikes and sharp waves, frequent bursts of abortive frontal-dominant generalized spikes, and polyspikes and sharp wave discharges	<25%/Nearly 0	/	/	/	/	NA/Similar to wild-type	NA/75%-100%	NA/Similar to wild-type	NA/Similar to wild-type	NA/Similar to wild-type	/	Similar to wild-type	Partial/Complete	NA/N	11;23
c.1133T>C	p.V378A	11	21	M	NA	Y	N	MS, TS, AS, GTCS	NA	15m	NA	NA	NA	NA	Y,ASD	NA	NA
c.1132G>C	p.V378L	24	/	F	/	N	/	/	/	/	/	NA	Walk	Several words	Y,Hyperactivity with irritability, heteroaggressiveness, psychomotor instability and agitation	NA	Bilateral centro-parietal spike-wave discharges	Nearly 0	/	/	/	/	Similar to wild-type	25%-50%	Similar to wild-type	Similar to wild-type	Similar to wild-type	//Increased	Reduced	Complete	Y	11
c.1136G>T	p.G379V	This study	9	M	8.6y	Y	N	IS turned into LGS, S, AS, MS, GTCS	N	13m	/	Profound	Walk	Nonverbal	Y,Autistic like traits	Hypotonia, ataxic gait	Slow background, generalized discharges, CSWS	Nearly 0	/	/	/	/	Depolarizing shift	50%-75%	Similar to wild-type	Depolarizing shift	Larger	Increased	Reduced	Complete	Y	This study
c.1135G>A	p.G379R	7	Individual 2	M	7y	Y	N	TCS,AS, FS, IS	N	8m	/	Severe	Walk	Nonverbal	Y,Stereotyped handwringing movements	Hypotonia; Strabismus; Tremulousness	Hypsarrythmic;﻿epileptiform discharges of multifocal origin including bursts of diffuse polyspikes, diffuse polyspike-wave, right temporal spike and wave, left occipital spikes and diffuse polyspike bursts lasting up to 4 minutes	Nearly 0	/	/	/	/	Depolarizing shift	25%-50%	Simialr to wild-type	/	/	Similar to wild-type	Similar to wild-type	Complete	Y	7;19
c.1141G>A	p.G381R	25	7	M	8y	Y	N	S,TS, dyscognitive, focal motor seizures	NA	3m	NA	Profound	Cannot walk	NA	NA	Spasticity	Multifocal discharges, photosensitive, slow	small inward currents	/	/	/	/	Similar to wild-type	50%-75%	Similar to wild-type	Similar to wild-type	Similar to wild-type	/	Similar to wild-type	Complete	N	11;19
c.1153C>A	p.P385T	11	25	M	NA	Y	N	AS,MS,TS,GTCS	NA	8m	NA	NA	NA	NA	N	NA	NA	<25%	/	/	/	/	Similar to wild-type	<25%	Similar to wild-type	Similar to wild-type	Similar to wild-type	/	Reduced	Complete	Y	11
c.1153C>A	p.P385T	8	27	M	8.5y	Y	N	Generalized motor onset, generalized and focal motor onset with impaired awareness sz (1-3y), focal facial clonic (4-8y)	N	9m	/	Severe	Walk but unstable	Words	Y, Mild autistic features, ADHD (risperidone, atomoxetine, methylphenidate)	Ataxia	Multifocal spikes and slow waves, frontal and parietal predominance
c.1153C>A	p.P385T	10	9	M	17y	Y	N	Focal dyscognitive, drop attacks, TS, TCS, and MS	NA	13m	/	Severe	Walk with support	Nonverbal	Y,ASD, stereotypies, and stereotypies hand-wringing	Hypertonia, ataxia, tremor, and ﻿spasticity	Multifocal sharps and slowing and disorganization of the background activity at 13 y and slow disorganized background with near continuous epileptiform activity
c.1173A>C	p.K391N	28	/	UN	NA	NA	NA	NA	NA	NA	NA	NA	NA	NA	NA	NA	NA	<25%	/	/	/	/	Similar to wild-type	>100%	Similar to wild-type	Similar to wild-type	Similar to wild-type	/	Reduced	Complete	N	11
c.1201G>A	p.G401R	13	1	M	4y	Y	N	Clonic at 1 yr 5 mo, focal with jerking of mouth	N	17m	NA	Severe	Unable sit	Nonverbal	NA	Choreic movements, myoclonia	Diffuse polyspikes and waves with intermittent multifocal spikes at 1yr 6mo	Nearly 0	/	/	/	/	/	NA	/	/	/	/	/	Complete	NA	13
c.1201G>A	p.G401R	8;9	31;54	M	9y	Y	N	Convulsive SE, focal impaired awareness, occasional focal to bilateral tonic-clonic (9m), Non-convulsive SE when started CBZ (11m), epileptic spasms (1.5y) , atypical ab, TS (2y)	N	8m	/	Profound	Cannot walk	Nonverbal	NA	Hypotonia	Multifocal discharges, brief (2-5s) periods of suppression, generalized spike-and-waves, bifrontal sharp and slow wave activity, electrodecrements, burst suppression in sleep
c.1222G>A	p.P408S	This study	10	F	6.3y	Y	Y	GTCS, FS, atypical Ab, related to fever or infection	N	11m	/	Severe	Walk	Nonverbal	Y, Stereotypic hand movements, irritation	Ataxic gait	Slow background, multifocal, generalized discharges	Nearly 0	/	/	/	/	Similar to wild-type	75%-100%	Similar to wild-type	Similar to wild-type	Similar to wild-type	Decreased	Similar to wild-type	Complete	Y	This study
c.1248C>G	p.F416L	10	5	F	15y	N	Y	TCS	N	14m	/	Severe-profound	NA	NA	Y,Hand-wringing	Scoliosis, ataxia	Multifocal discharges	NA/<25%	/	/	/	/	NA/Similar to wild-type	NA/<25%	NA/Similar to wild-type	NA/Similar to wild-type	NA/Similar to wild-type	NA/	Similar to wild-type/Reduced	Complete/Complete	Y	11;19
c.1248C>G	p.F416L	10	4	F	18y	Y	N	TS,MS, Atypical ﻿ab	NA	42m	NA	Severe	NA	NA	NA	Hypertonia, dystonia	Slow background activity and sharp-slow-wave discharges at 2-2.5 Hz alternating with rapid discharges
c.1248C>G	p.F416L	8;9	33;58	F	17y	Y	N	Generalized MS, focal impaired awareness (2w) , TS (6m), focal to bilateral TCS, GTCS (19m), TS, Atypical abs (3y)	N	10d	/	Severe	Walked (4.5y), wheelchair from 11 y	Nonverbal	N	Choreoathetosis, contractures in both feet, severe flexion of right hallux, drooling	Slow generalized spike-and-waves, Multifocal discharges, focal status with discharges over frontotemporal regions (11.5y), frequent bursts of 3Hz generalized spike-and-waves activity up to 20 seconds (12y), paroxysms of generalized spike-and-waves and Gpolyspike-and-waves at 1-4Hz (13y)
c.1599C>A	p.Y533X	10;23	2;ID-EP1852	M	32y	Y	N	IS	NA	5m	NA	NA	Walk at 2y	NA	NA	NA	Hypsarrhythmia	25%-50%	Depolarizing shift	larger	/	/	Similar to wild-type	75%-100%	Similar to wild-type	Similar to wild-type	Similar to wild-type	/	Reduced	Partial	N	11
Abbreviations: Ab, absence seizures; ADHD, attention-deficit hyperactivity disorder; ASD, autism spectrum disorder; AS, atonic seizure; CSWS, continuous spikes and waves during slow-wave sleep; d,day(s); DD, developmental delay; DN, dominant-negative; EEG, electroencephalogram; ESES, electrical status epilepticus during slow-wave sleep; F, female; FS, focal seizures; GTCS, generalized tonic–cloni…
Note: Those marked in red were excluded for lack of clinical information.
